# Supplementary material for: Classification and Association Analysis of Gerbera (Gerbera hybrida) Flower Color Traits
Source: Front Plant Sci. 2022 Jan 25;12:779288. doi: 10.3389/fpls.2021.779288 (PMC8824200; doi:10.3389/fpls.2021.779288)
Supplement: Supplementary file 2 [file Table_1.XLSX]

## Sheet: S1
Supplementary Table 1. Information of 123 gerbera accessions
Number	Accessions name	Origin	flower core color	RHSCC Number	L*	a*	b*	C	h	Ct (μg/g)	At (U/g)	Color group	Cluster (K=2)
G001	LA1	Yunnan	dark	60A	34.1871	65.7486	3.70857	65.87	3.26	2.44	51.1875	red	cluster I
G002	LA2	Yunnan	dark	46B	44.6543	67.7557	22.5643	71.4186	18.4214	0.315	34.4625	red	cluster I
G003	LA5	Yunnan	dark	60A	32.8871	72.6843	11.8157	73.6443	9.27714	2.275	67.8	red	cluster I
G004	LAF	Guangdong	dark	40A	41.7357	73.5114	33.97	81.0057	24.8	8.2267	36.125	red	cluster I
G005	LAred	Shaanxi	dark	60A	31.2786	71.1871	3.65571	71.2843	2.93429	2.5733	77.825	red	cluster I
G006	YNred	Yunnan	light	46B	36.2643	72.0329	16.7443	73.9571	13.0857	2.94	85.1625	red	cluster I
G007	Guo Se	Yunnan	dark	45B	38.395	76.0733	24.2	79.8367	17.6367	6.2467	59.1625	red	cluster I
G008	Fan8	Yunnan	light	55A	72.54	29.1133	4.42333	29.4767	8.72333	0.24	18.5125	pink	cluster I
G009	Huai Xiang	Yunnan	light	N57C	58.6457	51.0357	-8.01286	51.66	351.071	0.42	30.9875	purple	cluster I
G010	Fan11	Yunnan	dark	N57A	40.4814	70.11	-5.59143	70.3357	355.439	0.5	61.975	purple	cluster I
G011	RDCY	Yunnan	dark	42A	39.94	78.5829	34.7943	85.9471	23.8843	5.98	38.1	red	cluster I
G012	Redcap	Yunnan	dark	46B	35.5629	78.3529	21.8357	81.3414	15.5686	2.5067	81.4125	red	cluster I
G013	Zi Ye	Guangdong	light	45B	34.8929	85.8071	26.4586	89.8014	17.1371	3.12	62.15	red	cluster I
G014	Hong Xia	Guangdong	light	42A	41.4514	73.4957	20.1529	76.21	15.3371	0.58	51.175	red	cluster I
G015	Hong Li	Guangdong	dark	47B	43.5643	67.0757	22.03	70.6086	18.1943	1.52	41.3938	red	cluster I
G016	Hong Lv	Yunnan	dark	40A	40.5814	70.0714	28.19	76.1333	21.785	4.4667	18.725	red	cluster I
G017	YNxin1	Yunnan	dark	42A	39.7229	71.6229	28.8586	77.2286	21.9629	6.24	50.0875	red	cluster I
G018	Cai Hong	Guangdong	dark	42A	45.48	68.57	35.32	77.13	27.26	9.0067	40.2625	red	cluster I
G019	YNxin3	Yunnan	dark	N57A	41.6471	73.0543	-10.8014	73.8529	351.57	0.455	34.3125	purple	cluster I
G020	LApink	Shaanxi	dark	49A	86.7171	6.54	6.56571	9.30429	45.17	0.3467	3.1125	white	cluster I
G021	REDYJ	Yunnan	dark	44B	47.0425	67.1275	42.0875	79.235	32.0825	9.48	30.125	red	cluster I
G022	Ju Lia	Yunnan	dark	42A	32.465	81.2425	21.4575	84.03	14.7925	10.9867	52.9	red	cluster I
G023	Potred	Guangdong	dark	42A	42.4229	68.6586	26.2971	73.5314	20.9657	0.9667	38.925	red	cluster I
G024	Fen Xiu	Guangdong	light	52D	71.3786	31.79	15.8214	35.5229	26.5686	0.56	5.3313	pink	cluster I
G025	Fen Yu	Guangdong	light	49A	69.4629	34.0157	12.6957	36.3129	20.5029	0.3533	8.3375	pink	cluster I
G026	Ling Long	Guangdong	dark	56A	79.7429	14.5086	5.66714	15.5771	21.3586	0.3667	4.3375	pink	cluster I
G027	Huan Cai	Guangdong	light	48D	70.825	29.6983	8.57667	30.91	16.1133	0.5067	4.4375	pink	cluster I
G028	Fen Kui	Guangdong	light	38A	62.622	35.622	23.176	42.524	33.1	1	7.325	pink	cluster I
G029	Fen Zhuang	Guangdong	light	52C	69.9	33.99	7.72143	34.86	12.83	0.74	13.6625	pink	cluster I
G030	YNxin4	Yunnan	dark	56B	85.07	11.3929	0.575714	11.4214	54.33	0.395	4.6	white	cluster I
G031	Emma	Yunnan	light	47D	71.8343	26.3043	17.3286	31.5529	33.4657	1.76	5.5625	pink	cluster I
G032	Xi Gua Hong	Yunnan	dark	52C	65.1557	41.7357	11.1086	43.2129	14.9829	0.34	16.8125	pink	cluster I
G033	Ying Chun	Yunnan	light	55A	76.27	23.955	5.645	24.6475	13.4575	1.23	10.4438	pink	cluster I
G034	Sui Long1	Yunnan	light	52D	96.4943	17.4371	9.14	19.6886	27.6629	0.66	17.6563	pink	cluster I
G035	YH01	Guangdong	light	41A	56.0743	51.6814	33.4171	61.5529	32.9086	3.3967	17.5625	orange	cluster I
G036	LA3	Yunnan	dark	29A	70.396	26.974	35.906	44.964	53.046	2.53	13.9	orange	cluster I
G037	LAO	Shaanxi	dark	28D	67.6514	27.3914	45.7929	53.4586	59.1129	1.6333	9.475	orange	cluster I
G038	Gao Shan	Guangdong	light	N30A	56.6871	50.8414	47.9743	69.9386	43.3343	8.68	11.6375	orange	cluster I
G039	Da XueJu	Yunnan	light	25A	68.8875	31.6075	67.7	74.7625	64.9825	27.54	5.65	orange	cluster I
G040	Jin Ju	Yunnan	dark	24A	72.2014	23.7343	72.9043	76.7043	71.9857	15	9.75	orange	cluster I
G041	Tai Yang Shen	Yunnan	light	N30C	51.75	58.1757	44.2843	73.1171	37.29	11.28	12.3438	orange	cluster I
G042	FUS	Guangdong	dark	32A	54.3686	45.1614	40.9	60.9671	42.1686	24.7867	31.9125	orange	cluster I
G043	Huo Yan	Guangdong	dark	44B	43.7886	74.3857	37.9471	83.52	27.04	8.66	32.375	red	cluster I
G044	B088	Yunnan	light	32A	59.1743	49.2714	60.78	78.2829	50.9486	9.5457	8.55	orange	cluster I
G045	KHN-1	Guangdong	dark	42A	44.5375	68.5225	40.955	79.8375	30.8775	3.6467	35.0625	red	cluster I
G046	Solar storm	Yunnan	dark	12A	85.4443	2.29286	89.3871	89.4186	88.5343	1.44	3.8875	yellow	cluster I
G047	Qiuhe	Yunnan	light	29A	64.6843	36.8943	41.8514	55.8229	48.6457	5.1	8.55	orange	cluster I
G048	Chen Guang	Yunnan	dark	3A	88.0414	-2.30857	45.1314	45.1871	92.9271	2.22	0.9	yellow	cluster I
G049	Xiang Bin	Yunnan	dark	10B	88.035	-0.995	38.075	38.1075	91.4775	5.1	3.825	yellow	cluster I
G050	LHN-41	Guangdong	light	11C	87.9886	0.201429	25.5071	25.51	89.5086	1.3	1.1	white	cluster I
G051	Hui Huang	Guangdong	light	14C	81.6329	7.17429	50.0129	50.5257	81.8343	4.7467	1.6125	yellow	cluster I
G052	Revolution Y	Yunnan	dark	13B	81.4083	1.68667	66.2517	66.2717	88.5483	7.9667	1.2625	yellow	cluster II
G053	Jin Xiang	Guangdong	dark	16A	78.3543	8.73143	65.7543	66.33	82.5257	7.1267	3.1875	yellow	cluster I
G054	LA4	Yunnan	dark	155A	92.445	1.02	17.795	17.8275	86.7775	1.18	1.6625	white	cluster I
G055	LAW	Shaanxi	dark	158D	89.1675	-0.0325	10.975	10.13	90.12	0.42	0.58125	white	cluster I
G056	Diao Chan	Yunnan	dark	N155C	89.7329	0.827143	8.71143	8.80286	84.1529	0.72	1.375	white	cluster I
G057	Mei Man	Yunnan	dark	155A	90.2143	0.458571	23.4729	23.5071	88.7671	0.96	4.5125	white	cluster I
G058	Yu Jing	Yunnan	dark	155B	93.5129	1.34	7.30429	7.43714	79.6729	2.2	2.2875	white	cluster II
G059	Ai Xin	Yunnan	light	NN155C	91.73	0.0771429	2.85286	2.86429	87.9371	0.48	1.3875	white	cluster I
G060	Rong Yao	Yunnan	dark	45B	33.9325	81.7275	23.485	85.04	16.03	7.3733	50.1875	red	cluster I
G061	Zi Yi	Yunnan	light	N66B	45.0629	64.7357	-12.8457	66.0029	348.779	0.26	53.35	purple	cluster I
G062	Zhen Ai	Shaanxi	dark	N74D	67.08	34.5671	-1.00857	34.5943	255.574	0.8933	5.725	purple	cluster I
G063	Zi Jing	Shaanxi	dark	37A	49.5543	55.6457	-16.8429	58.14	343.153	0.5133	16.55	purple	cluster I
G064	Zi Hua	Yunnan	dark	N57B	39.8214	70.9957	-6.25571	71.2771	354.961	1.015	36.0625	purple	cluster I
G065	YNxin2	Yunnan	dark	67A	50.9829	53.6114	-6.45857	54.0143	353.177	0.5333	24.475	purple	cluster I
G066	Curtis cream	Yunnan	light	2D	85.7414	0.637143	46.4557	46.46	89.22	2.115	1.525	yellow	cluster I
G067	Prince	Yunnan	dark	7B	86.9414	-1.69286	73.9071	73.9271	91.3071	6.705	1.1125	yellow	cluster I
G068	Morey	Yunnan	light	58B	41.9243	72.7643	-3.25571	72.8457	357.424	1.005	10.1	purple	cluster I
G069	Fan9	Yunnan	light	68A	54.6571	51.042	-10.854	52.4714	348.036	1.98	16.8875	purple	cluster I
G070	Phoebe	Yunnan	dark	12C	87.9814	-3.33429	38.37	38.5129	94.9657	3.74	2.2	yellow	cluster I
G071	Cindy	Yunnan	dark	1D	90.9743	-2.35	16.8543	17.0214	97.89	4.3	2.675	white	cluster I
G072	Nathan	Yunnan	light	46B	36.89	68.9357	20.3843	71.9014	16.48	7.1067	44.3375	red	cluster I
G073	Rionegro	Yunnan	dark	54C	72.65	27.2	6.5675	27.98	13.56	0.555	7.875	pink	cluster I
G074	Blackjack	Yunnan	light	N57C	62.038	38.916	-5.8	39.346	351.546	2.615	36.5125	purple	cluster I
G075	Miguel	Yunnan	dark	60A	26.5914	84.2771	5.09429	84.4443	3.44571	2.1133	64.95	red	cluster I
G076	Anna	Yunnan	dark	29A	76.5114	19.01	38.7957	43.97	66.81	3.50667	5.5375	orange	cluster I
G077	Rodry	Yunnan	light	N57C	57.0029	47.3	-9.32857	48.2114	348.833	0.34	25.7875	purple	cluster I
G078	Fuwa	Yunnan	dark	N25A	55.2567	53.2967	52.4367	74.7933	44.5133	12.14	13.225	orange	cluster I
G079	Revolution Z	Yunnan	dark	60A	32.1871	62.1829	5.05143	62.3929	4.65	0.76	127.112	red	cluster II
G080	Tian1	Guangdong	light	13A	84.935	-1.8325	71.6025	71.63	91.4625	4.82	1.3125	yellow	cluster I
G081	Tian2	Guangdong	dark	44A	45.3643	68.5786	32.6957	75.9757	25.4943	3.78	33.4125	red	cluster I
G082	Tian3	Guangdong	light	N57B	42.2843	69.71	-1.77286	69.7714	204.203	0.42	20.6375	purple	cluster I
G083	Tian4	Guangdong	light	62A	55.11	51.9214	3.70286	52.07	4.08	0.6467	15.475	red	cluster I
G084	Tian5	Guangdong	dark	67C	53.9433	52.4967	-7.27667	53.01	352.063	0.7133	5.575	purple	cluster II
G085	Tian6	Guangdong	light	28A	68.5633	29.9967	65.8567	72.4067	65.4867	5.9867	4.1375	orange	cluster I
G086	Tian7	Guangdong	dark	25B	71.8375	25.885	52.2225	58.29	63.645	6.4467	8.9625	orange	cluster I
G087	Tian8	Guangdong	light	16A	57.9	47.9267	50.29	69.5033	46.3933	6.8667	12.175	orange	cluster I
G088	Tian9	Guangdong	dark	55A	64.8925	40.4175	7.1075	41.045	9.9675	1.74	30.725	pink	cluster II
G089	Tian10	Guangdong	dark	155D	87.9671	3.59857	9.63714	10.7671	70.31	0.8067	3.3875	white	cluster I
G090	Tian11	Guangdong	dark	56B	84.8086	12.8814	4.28714	13.5957	18.6914	0.2333	5.4813	pink	cluster II
G091	Tian12	Guangdong	dark	4D	88.13	3.4175	16.945	17.2875	78.5525	0.7867	2.225	white	cluster II
G092	Tian13	Guangdong	dark	158C	89.335	-2.28167	20.565	20.7033	96.135	1.3267	0.8125	white	cluster I
G093	Tian14	Guangdong	dark	60A	32.67	75.88	5.12	76.0575	3.8625	2.1933	82.4	red	cluster II
G094	Tian15	Guangdong	dark	56D	92.7057	4.36429	7.81143	9.00714	60.18	0.5533	1.1063	white	cluster I
G095	Tian16	Guangdong	dark	49A	75.3	28.2525	7.4775	29.225	14.825	0.6333	1.05	pink	cluster I
G096	Tian17	Guangdong	dark	49A	64.06	43.0529	14.73	45.5086	18.8814	1.1667	13.05	pink	cluster II
G097	Tian18	Guangdong	dark	61D	61.6525	44.025	-2.52	44.0975	356.71	0.7475	11.35	purple	cluster II
G098	Tian19	Guangdong	dark	58C	56.44	50.475	-1.1625	50.4875	358.68	0.7514	12.6125	purple	cluster II
G099	Tian20	Guangdong	light	13A	73.7929	18.3571	63.7729	66.4629	73.8229	9.3	1.475	orange	cluster II
G100	ZDH	Guangdong	dark	13A	83.9657	-0.147143	77.35	77.3529	90.11	9.3971	0.1375	yellow	cluster II
G101	KHN-22	Guangdong	light	52C	66.6929	33.3429	18.7314	38.2457	29.3371	1.42	8.25	pink	cluster I
G102	Tian21	Guangdong	light	23D	86.2643	5.22	19.9929	20.7086	75.3786	1.4371	1.8625	white	cluster I
G103	Tian22	Guangdong	dark	45B	42.4275	74.7675	23.8575	78.4775	17.7	0.77	49.5875	red	cluster II
G104	Tian23	Guangdong	dark	44B	54.2367	57.9567	21.6133	61.87	20.49	0.62	44.5	red	cluster II
G105	Tian24	Guangdong	dark	67A	43.71	65.8975	-8.83	66.4875	352.37	0.4933	14.2125	purple	cluster I
G106	Tian25	Guangdong	light	5C	86.85	-2.4325	53.9575	54.0175	92.575	1.28	0.8375	yellow	cluster II
G107	Tian26	Guangdong	dark	46D	49.01	62.0014	14.8457	63.7557	13.4543	0.3543	34.2375	red	cluster II
G108	Tian27	Guangdong	dark	49A	74.66	22.7457	11.4686	25.5371	26.8971	1.34	5.9	pink	cluster I
G109	Tian28	Guangdong	dark	67C	53.2629	55.9514	-6.85857	56.3743	352.994	0.465	24.5375	purple	cluster II
G110	Tian29	Guangdong	dark	N155D	91.9829	0.748571	7.06429	7.10714	83.7471	0.9333	1.15	white	cluster I
G111	Tian30	Guangdong	light	32D	65.27	39.3986	48.6057	62.57	50.9529	5.86	4.975	orange	cluster I
G112	KHN-26	Guangdong	dark	52C	46.5775	59.4475	6.11	59.7975	5.9525	1.14	16.8125	red	cluster I
G113	Tian31	Guangdong	light	30A	48.2	52.9	34.815	63.3325	33.3825	18.1	11.55	orange	cluster I
G114	Tian32	Guangdong	light	N25C	73.3529	24.3343	67.5529	71.8114	70.2014	20.96	4.275	orange	cluster I
G115	Tian33	Guangdong	light	30A	58.3233	50.1933	35.5967	61.64	35.4	6.8	20.8875	orange	cluster I
G116	Revolution Red	Guangdong	dark	44A	40.9129	75.7329	28.7229	81.0229	20.7771	5.3667	47.8875	red	cluster I
G117	Fanw7	Guangdong	dark	155C	91.21	-0.0371429	6.11571	6.12143	90.0671	0.3267	0.375	white	cluster II
G118	Fanw8	Guangdong	dark	155C	89.7729	0.325714	10.1314	10.2657	86.2614	1.6667	2.4875	white	cluster II
G119	ZDB1	Guangdong	light	155B	89.5275	-0.1475	6.645	13.04	85.18	1.18	0.3188	white	cluster II
G120	ZDB2	Guangdong	dark	155B	92.01	4.16	13.3033	13.9967	72.4867	1.496	1.8375	white	cluster II
G121	LHN-110	Guangdong	light	52D	75.3425	20.2625	6.7175	21.345	18.345	0.428	6.2625	pink	cluster I
G122	HL1	Guangdong	light	4C	89.3025	-1.3575	50.995	51.0125	91.5	3.96	0.8875	yellow	cluster I
G123	Fanh3	Guangdong	light	7D	86.6057	-2.72429	46.75	46.8343	93.3386	5.4667	0.8875	yellow	cluster I
Ct: Content of total carotenoid; At: Content of total anthocyanin.

## Sheet: S2
Supplementary Table 2. Correlation coefficient matrix of L*, a*, b*, C, h, Ct and At
	L*	a*	b*	C	h	Ct	At
L*	1	-0.96244	0.15722	-0.76686	0.40359	-0.15221	-0.90294
a*	-0.96244	1	-0.21253	0.71815	-0.43331	0.08813	0.9156
b*	0.15722	-0.21253	1	0.38852	-0.06648	0.75011	-0.24802
C	-0.76686	0.71815	0.38852	1	-0.2377	0.53532	0.62451
h	0.40359	-0.43331	-0.06648	-0.2377	1	-0.07601	-0.47841
Ct	-0.15221	0.08813	0.75011	0.53532	-0.07601	1	0.04381
At	-0.90294	0.9156	-0.24802	0.62451	-0.47841	0.04381	1
Ct: Content of total carotenoid; At: Content of total anthocyanin

## Sheet: S3
Supplementary Table 3. Regression coefficient matrix based on PLS-DA
	white	yellow	orange	pink	red	purple
L*	0.61	0.34	0.02	0.16	-0.59	-0.45
a*	-0.59	-0.35	-0.05	-0.14	0.58	0.46
b*	-0.18	0.41	0.55	-0.21	0.06	-0.55
C	-0.65	-0.09	0.28	-0.25	0.57	0.11
h	0.11	-0.22	-0.29	0.11	-0.04	0.29
Ct	-0.33	0.26	0.47	-0.22	0.22	-0.35
At	-0.5	-0.33	-0.07	-0.11	0.5	0.43
Ct: Content of total carotenoid; At: Content of total anthocyanin

## Sheet: S4
Supplementary Table 4. List of transcriptome data output quality
Sample	Raw Reads	Clean reads	Clean bases	Error(%)	Q20(%)	Q30(%)	GC(%)
Jin Xiang	60052690	57133428	8.57G	0.01	97.83	94.49	45.19

## Sheet: S5
Supplementary Table 5. Frequency distribution of splicing length
Transcript length interval	200-500bp	500-1kbp	1k-2kbp	>2kbp	Total
Number of transcripts	93354	40677	34155	14682	182868
Number of Genes	26534	36728	33795	14652	111709

## Sheet: S6
Supplementary Table 6. List of splicing length distribution
	Min Length	Mean Length	Median Length	Max Length	N50	N90	Total Nucleotides
Transcripts	201	802	486	13213	1296	316	146716049
Genes	201	1119	870	13213	1505	557	125024064

## Sheet: S7
Supplementary Table 7. Statistics of gene annotation success rate
	Number of Genes	Percentage (%)
Annotated in Nr	81057	72.56
Annotated in Nt	48034	42.99
Annotated in KO	31484	28.18
Annotated in SwissProt	60911	54.52
Annotated in PFAM	56206	50.31
Annotated in GO	56897	50.93
Annotated in KOG	21279	19.04
Annotated in all Databases	11295	10.11
Annotated in at least one Database	86101	77.07
Total Unigenes	111709	100

## Sheet: S8
Supplementary Table 8. Different repeat motif types in 'Jin Xiang' transcriptome
SSR type	Repeat motif	Number
Di-	GA/TC, CA/TG, AG/CT, AC/GT, AT/AT, TA/TA, CG/CG, GC/GC	8
Tri-	GAA/TTC, AAT/ATT, TCT/AGA, TAT/ATA, TAA/TTA, AAG/CTT, AAC/GTT, GGT/ACC, ATC/GAT, TTG/CAA, ACA/TGT, TGG/CCA, TCA/TGA, CAG/CTG, GTG/CAC, ATG/CAT, CCG/CGG, CGA/TCG, AGC/GCT, GAC/GTC, GCA/TGC, GGC/GCC, GAG/CTC, TCC/GGA, GCG/CGC, TAC/GTA, CTA/TAG, AGG/CCT, CGT/ACG, ACT/AGT	30
Tetra-	TATG/CATA, AAAT/ATTT, ATGT/ACAT, ATAC/GTAT, TATT/AATA, GAAG/CTTC, TTTA/TAAA, AAGA/TCTT, AATC/GATT, TCGA/TCGA, TTAT/ATAA, TGTT/AACA, AAAG/CTTT, AATT/AATT, AGGA/TCCT, ATCT/AGAT, GATC/GATC, TCAA/TTGA, TCCA/TGGA, ACAA/TTGT, TGTA/TACA, ATTA/TAAT, GAGG/CCTC, GGTG/CACC, TCTG/CAGA, ATGA/TCAT, ACCC/GGGT, AGAA/TTCT, ATAG/CTAT, ATCG/CGAT, CTGT/ACAG, TAAC/GTTA, TATC/GATA, TTTG/CAAA	34
Penta-	AATCG/CGATT, AAAAC/GTTTT, GCTTA/TAAGC, AAAAT/ATTTT, ATTCG/CGAAT, GAGTC/GACTC, AAAAG/CTTTT, AAACC/GGTTT, AACAA/TTGTT, AGTGG/CCACT, CACCC/GGGTG, GTGGG/CCCAC, TGGGG/CCCCA, TTTAT/ATAAA, ACAAA/TTTGT, GAGGC/GCCTC, GATAT/ATATC, GACCC/GGGTC	18
Hexa-	AACCAA/TTGGTT, AAGCCA/TGGCTT, TCTCTA/TAGAGA, TCCCAT/ATGGGA, GTCAAA/TTTGAC, CCAAAA/TTTTGG, CCTCTT/AAGAGG, CTCCTG/CAGGAG, GCACCG/CGGTGC, GTTGCG/CGCAAC, TGCTCC/GGAGCA, TTGACC/GGTCAA, TTGCTG/CAGCAA, TTTGTT/AACAAA, AAAAAT/ATTTTT, ACAATA/TATTGT, ACAGAA/TTCTGT, ACGGTC/GACCGT, ATATAG/CTATAT, ATGGGT/ACCCAT, ATGTGT/ACACAT, CAGAAC/GTTCTG, CGACAA/TTGTCG, CGCCAT/ATGGCG, GAACCA/TGGTTC, GAAGAC/GTCTTC, GGTGAG/CT…	67

## Sheet: S9
Supplementary Table 9. Number of different repeat motif types in 'Jin Xiang' transcriptome
SSR type	Repeat motif	Number
Di-	GA/TC	2068
Di-	CA/TG	991
Di-	AG/CT	2325
Di-	AC/GT	1070
Di-	AT/AT	1003
Di-	TA/TA	939
Di-	CG/CG	35
Di-	GC/GC	21
Tri-	GAA/TTC	585
Tri-	AAT/ATT	558
Tri-	TCT/AGA	400
Tri-	TAT/ATA	418
Tri-	TAA/TTA	395
Tri-	AAG/CTT	322
Tri-	AAC/GTT	206
Tri-	GGT/ACC	205
Tri-	ATC/GAT	240
Tri-	TTG/CAA	243
Tri-	ACA/TGT	140
Tri-	TGG/CCA	177
Tri-	TCA/TGA	180
Tri-	CAG/CTG	127
Tri-	GTG/CAC	142
Tri-	ATG/CAT	140
Tri-	CCG/CGG	111
Tri-	CGA/TCG	96
Tri-	AGC/GCT	92
Tri-	GAC/GTC	60
Tri-	GCA/TGC	82
Tri-	GGC/GCC	62
Tri-	GAG/CTC	54
Tri-	TCC/GGA	72
Tri-	GCG/CGC	46
Tri-	TAC/GTA	53
Tri-	CTA/TAG	38
Tri-	AGG/CCT	39
Tri-	CGT/ACG	29
Tri-	ACT/AGT	21
Tetra-	TATG/CATA	19
Tetra-	AAAT/ATTT	14
Tetra-	ATGT/ACAT	9
Tetra-	ATAC/GTAT	8
Tetra-	TATT/AATA	8
Tetra-	GAAG/CTTC	5
Tetra-	TTTA/TAAA	8
Tetra-	AAGA/TCTT	4
Tetra-	AATC/GATT	5
Tetra-	TCGA/TCGA	4
Tetra-	TTAT/ATAA	5
Tetra-	TGTT/AACA	4
Tetra-	AAAG/CTTT	3
Tetra-	AATT/AATT	3
Tetra-	AGGA/TCCT	3
Tetra-	ATCT/AGAT	3
Tetra-	GATC/GATC	3
Tetra-	TCAA/TTGA	3
Tetra-	TCCA/TGGA	3
Tetra-	ACAA/TTGT	3
Tetra-	TGTA/TACA	3
Tetra-	ATTA/TAAT	2
Tetra-	GAGG/CCTC	2
Tetra-	GGTG/CACC	2
Tetra-	TCTG/CAGA	2
Tetra-	ATGA/TCAT	2
Tetra-	ACCC/GGGT	1
Tetra-	AGAA/TTCT	1
Tetra-	ATAG/CTAT	1
Tetra-	ATCG/CGAT	1
Tetra-	CTGT/ACAG	1
Tetra-	TAAC/GTTA	1
Tetra-	TATC/GATA	1
Tetra-	TTTG/CAAA	1
Penta-	AATCG/CGATT	8
Penta-	AAAAC/GTTTT	7
Penta-	GCTTA/TAAGC	6
Penta-	AAAAT/ATTTT	5
Penta-	ATTCG/CGAAT	4
Penta-	GAGTC/GACTC	3
Penta-	AAAAG/CTTTT	2
Penta-	AAACC/GGTTT	4
Penta-	AACAA/TTGTT	2
Penta-	AGTGG/CCACT	2
Penta-	CACCC/GGGTG	2
Penta-	GTGGG/CCCAC	2
Penta-	TGGGG/CCCCA	2
Penta-	TTTAT/ATAAA	2
Penta-	ACAAA/TTTGT	1
Penta-	GAGGC/GCCTC	1
Penta-	GATAT/ATATC	1
Penta-	GACCC/GGGTC	1
Hexa-	AACCAA/TTGGTT	9
Hexa-	AAGCCA/TGGCTT	7
Hexa-	TCTCTA/TAGAGA	7
Hexa-	TCCCAT/ATGGGA	6
Hexa-	GTCAAA/TTTGAC	4
Hexa-	CCAAAA/TTTTGG	3
Hexa-	CCTCTT/AAGAGG	3
Hexa-	CTCCTG/CAGGAG	3
Hexa-	GCACCG/CGGTGC	3
Hexa-	GTTGCG/CGCAAC	3
Hexa-	TGCTCC/GGAGCA	3
Hexa-	TTGACC/GGTCAA	3
Hexa-	TTGCTG/CAGCAA	3
Hexa-	TTTGTT/AACAAA	3
Hexa-	AAAAAT/ATTTTT	2
Hexa-	ACAATA/TATTGT	2
Hexa-	ACAGAA/TTCTGT	2
Hexa-	ACGGTC/GACCGT	2
Hexa-	ATATAG/CTATAT	2
Hexa-	ATGGGT/ACCCAT	2
Hexa-	ATGTGT/ACACAT	2
Hexa-	CAGAAC/GTTCTG	2
Hexa-	CGACAA/TTGTCG	2
Hexa-	CGCCAT/ATGGCG	2
Hexa-	GAACCA/TGGTTC	2
Hexa-	GAAGAC/GTCTTC	2
Hexa-	GGTGAG/CTCACC	2
Hexa-	GTCAAG/CTTGAC	2
Hexa-	GTGGCG/CGCCAC	2
Hexa-	AAAAAC/GTTTTT	1
Hexa-	AAACAA/TTGTTT	1
Hexa-	AACCCG/CGGGTT	1
Hexa-	AAGTAG/CTACTT	1
Hexa-	AATAAC/GTTATT	1
Hexa-	AATCAC/GTGATT	1
Hexa-	ACAAAA/TTTTGT	1
Hexa-	ACCCCC/GGGGGT	1
Hexa-	AGAAGC/GCTTCT	1
Hexa-	ATCACA/TGTGAT	1
Hexa-	ATCTCT/AGAGAT	1
Hexa-	ATTCCA/TGGAAT	1
Hexa-	ATTGTG/CACAAT	1
Hexa-	ATTTCG/CGAAAT	1
Hexa-	CAAAAA/TTTTTG	1
Hexa-	CACCGT/ACGGTG	1
Hexa-	CATTCC/GGAATG	1
Hexa-	CATTCG/CGAATG	1
Hexa-	CCCCCA/TGGGGG	1
Hexa-	CGAACC/GGTTCG	1
Hexa-	CGATGA/TCATCG	1
Hexa-	CGCCCA/TGGGCG	1
Hexa-	CGCCGT/ACGGCG	1
Hexa-	CTCTAT/ATAGAG	1
Hexa-	GAAGGC/GCCTTC	1
Hexa-	GATGAA/TTCATC	1
Hexa-	GGTTGT/ACAACC	1
Hexa-	GTTCTA/TAGAAC	1
Hexa-	TAAAAA/TTTTTA	1
Hexa-	TATGTA/TACATA	1
Hexa-	TCACCG/CGGTGA	1
Hexa-	TCGCCG/CGGCGA	1
Hexa-	TGACGA/TCGTCA	1
Hexa-	TGTGGT/ACCACA	1
Hexa-	TGTTTT/AAAACA	1
Hexa-	TTCTTG/CAAGAA	1
Hexa-	TTGGAA/TTCCAA	1
Hexa-	TTTTAA/TTAAAA	1

## Sheet: S10
Supplementary Table 10. Sequence of 48 pairs polymorphic primers
Name	Repeat type	SSR motif	Length	Primer
				Forward	Reverse
P2-15	Di-	(AG)23	46	TTACGCAACGGATCGGAGAG	CAACACCAAAAGGCCCATCG
P3-3	Tri-	(ATA)14	42	CAGTCCGGCCATCAACTTCA	TCTTGCTTTCATCAACCCCA
P3-4	Tri-	(GAT)11	33	TGAAGGGATCGGTGGGAGTT	AAGCGCAATCCCTCCTAACC
P3-18	Tri-	(GTT)7	21	GGATCTATGTAGCCGACCCC	CTTAATTGGGCGTGTGTGCG
P3-19	Tri-	(GCG)7	21	GGTTCTGGTCCTGAGGTTGG	CGCTCACTCCCACTCTAACC
P3-24	Tri-	(CGG)6	18	GTGGTTTTGGGCATTTGGCT	CCAAATGCCCTAGCTCACCA
P3-28	Tri-	(GCC)9	27	CACCCTTGAAACCCTCTCTGA	CCATCCCTTACGTTGGCACT
P4-1	Tetra-	(ATGT)8	32	GGTAGTGCGTTGGGCCTAAT	CAGCGACCGTACCCTTCAAA
P4-5	Tetra-	(AATC)6	24	GAGGTCCGCCAGAGTTGAAA	TAGTGTCGTCACCCGCTCTA
P5-2	Penta-	(AAACC)5	25	GGTAGAGGGGTGTGCATGAG	ATTGTGCGCATCCGGTTTTC
P5-4	Penta-	(GCTTA)5	25	AGCCAAGCCAAGCCTTGTAA	GCACTAGCTTCTTAATTTGTGGACA
P6-1	Hexa-	(CGACAA)8	48	CGACGACGATCTCTTACCGG	GAGATCGGACGGTGATGGTC
P6-3	Hexa-	(GAACCA)7	42	TTAGTGTTCCCGTGCAGGAC	CTGAACTCTGTGCCTCGTGT
P6-5	Hexa-	(ACAGAA)6	36	CCACTCACCAACGAAACCCT	AACACTACTAGCGCTAGCCA
P6-7	Hexa-	(AACCAA)5	30	GCGGTGTAGACTCTGCAACT	AATCGCCGTCTTCCTCCATG
P6-8	Hexa-	(ATGTGT)5	30	TCTCTAGACTTCACATTCCTTCACA	TGGTGATCTCGGCCTTTTCG
P6-9	Hexa-	(GTCAAG)5	30	GTCGGGATGACGTATATGGTATGA	GCTGTAGCCTGTAGGGTCAC
P6-11	Penta-	(AGAAC)5	25	TTAGTGTTCCCGTGCAGGAC	CTGAACTCTGTGCCTCGTGT
PC-2	C*	(A)11(AC)9*ataacaagagt(A)13	53	TGGTTGAGTTACCAAGCGGA	TCTTCCAGTTAGTTGAATCCTGCA
GEM8	Penta-	(AAACC)6	30	TGCATGAGCTACTACTTGTTCC	ATTTAAGGAGGGCGAGGA
GEM14	Tri-	(ACC)6	18	CACCCTCATGGGTATCAAGG	GAACAACCGGAACCGTAATG
GEM44	Tetra-	(CATA)8	32	CATATGTACAAAACAACATT	GAAAAGTAATTACACATTCAT
GEM57	Tri-	(CGG)6	18	GGGTTGATGTAGGCTTTGTT	TCCTGGATTATCATTCACCAT
GEM63	Tri-	(TTA)6	18	GGGTGCTCTTCTGGTTTACA	GTGATACAAGATTCACAGTTTGATG
GEM65	C	(CT)16(CA)11	54	CGCTCTTGCAAACCAGAAAC	CCATTCAGCACTTGTTCATTCA
GEM78	Tri-	(AAT)6	18	ATTATGCTCGGGCGGTTAG	CTTCCGGTTTGTCGTTTTTG
GEM109	Tri-	(TCT)8	24	TGCTCCTCCTGCATTATCCT	TAAGAGGGAGGCGAGAACAG
GEM126	Tri-	(TTC)7	21	CATCATCACTTCCCCTCCAT	TGAATTTGCGAACTGACAGG
GEM130	Tetra-	(TCGA)5	20	GCGGAGATACATTACGTGATAGG	AGAGTTTTGCTCGCCAACAT
GEM132	Tri-	(CTT)7	21	TTTGTATTGATATGACAAAAAGGTG	AGACATGCCGAGAAAGAAAG
GEM133	Di-	(TG)14	28	CGGGTGTTTTTGATTTTGAT	TCGGATCTTCGATTATTAACTTG
GEM140	Tri-	(GTA)6	18	GCCTAAATGTAGTGTGCCATT	ACAACGAGCATTTTGAAGTTT
GEM148	Tri-	(CAG)6	18	CGAAGCTCTCAAAGCAAAGG	TTCAGGAGGTGATGGTGTCA
GEM162	Tri-	(AAT)11	33	AAAGGTGCATTACTTGTTCTCTCC	GCTTTGCTCTTGGCTTTGTC
GEM163	Tri-	(TAA)7	21	CGATACAAAACCTTAAATTTTCC	TCCATTCATTTACATGTCTTGAT
GEM187	Tri-	(TCT)6	18	CCCTTCCTTTTTCTACTCCTCCT	GATGTCGATCCAGGTTGCTC
GEM201	Tri-	(ATA)6	18	GGTTACTTCAATCTCCCAATGC	AGTGGCAGCTCGATAAAAGTG
GEM203	Tri-	(AAT)9	27	TTCTGCTTCTTGGGATGATTG	TAAAAACCGTCTCCGTCGTC
GEM209	Tri-	(TTA)8	24	GGGTATCCAAAGTCTACGAT	ACTAAGTTTGCATAAAGATTGC
GEM213	Tri-	(ACC)6	18	TCCACACCCTCATGGGTATC	AAGGAAGAACAACCGGAACC
GEM225	Tri-	(ACC)5	15	CACACCTCCCCACTCTTCAT	CAGCACTGACACCAAAATCG
GEM226	Tri-	(GTG)5	15	GTATGGGCAACTGGTGGAAT	CACCACAACTTGCTCGACAT
GEM233	Tri-	(TAT)5	15	TGGTCGCACAGTTGGTTTAG	AAAACGCGATACAAAAGTACAACA
GEM234	Tri-	(TAT)5	15	CAAAGATGGTCGCACAGTTG	GCAAAACGCGATTCAAAAGT
GEM261	Penta-	(CAAAG)4	20	GGCACATGATGATGAAGCTG	AGACCCACTCTTGCAAACCA
GEM264	Tri-	(AAT)8	24	GTTGACATCAAACCGTCGTC	TCCATATTTTGTTGCACCGTA
GEM289	Di-	(AT)6	12	AGACGAGTGGTGTTGAAGAGG	TGGCACTCACCGTATCTCAC
GEM294	Tri-	(GAA)7	21	ATCCCTACACAGAAGCGAAG	CCCATTATGTCGAAAACCAT
SSR type c and c* contain two or more motifs
